# Supplementary material for: A pilot study of multimodal MRI for the preoperative assessment of triple-negative breast cancer
Source: Front Oncol. 2026 Feb 4;16:1714620. doi: 10.3389/fonc.2026.1714620 (PMC12913062; doi:10.3389/fonc.2026.1714620)
Supplement: Supplementary file 1 [file Table1.xlsx]

## Sheet: Sheet1
Pathological Subtype	n	Round/Oval	Irregular
Invasive ductal carcinoma	19	18	1
Invasive lobular carcinoma	3	3	0
Other	8	8	0
Total TNBC	30	29	1
